# Supplementary material for: Towards New Delivery Agents for Boron Neutron Capture Therapy: Synthesis and In Vitro Evaluation of a Set of Fluorinated Carbohydrate Derivatives
Source: Molecules. 2024 Sep 9;29(17):4263. doi: 10.3390/molecules29174263 (PMC11397260; doi:10.3390/molecules29174263)
Supplement: Supplementary file 1 [file molecules-29-04263-s001.zip]

Archive with 1 entries (1 files):
- molecules-3136262-supplementary.pdf
